# Supplementary material for: Black–White Color Metaphors of Justice: Two Experiments on Justice as a Legal Value
Source: Behav Sci (Basel). 2026 Mar 5;16(3):367. doi: 10.3390/bs16030367 (PMC13023880; doi:10.3390/bs16030367)
Supplement: Supplementary file 1 [file behavsci-16-00367-s001.zip]

Archive with 1 entries (1 files):
- behavsci-4114422-supplementary.pdf
